# Supplementary material for: Efficient Bayesian inference under the structured coalescent
Source: Bioinformatics. 2014 Apr 20;30(16):2272–9. doi: 10.1093/bioinformatics/btu201 (PMC4207426; doi:10.1093/bioinformatics/btu201)
Supplement: Supplementary Data [file supp_btu201_suppl_data.zip]

Archive with 5 entries (5 files):
- ValidationScripts.zip
- H3N2Analysis.zip
- MigrateComparisonScripts.zip
- SimulationInferenceScripts.zip
- Supplementary.pdf
